# Supplementary material for: Treatment with Angiotensin-(1-7) Prevents Development of Oral Papilloma Induced in K-ras Transgenic Mice
Source: Int J Mol Sci. 2022 Mar 26;23(7):3642. doi: 10.3390/ijms23073642 (PMC8998511; doi:10.3390/ijms23073642)
Supplement: Supplementary file 1 [file ijms-23-03642-s001.zip]

Archive with 1 entries (1 files):
- ijms-1635133-supplementary.pdf
